# Supplementary material for: Thrombocytosis and Effects of IL-6 Knock-Out in a Colitis-Associated Cancer Model
Source: Int J Mol Sci. 2020 Aug 27;21(17):6218. doi: 10.3390/ijms21176218 (PMC7504541; doi:10.3390/ijms21176218)
Supplement: Supplementary file 1 [file ijms-21-06218-s001.zip]

Archive with 7 entries (6 files):
- ijms-874497 supplementary/Uploading supplementary/
- ijms-874497 supplementary/Uploading supplementary/Fig S1.pdf
- ijms-874497 supplementary/Uploading supplementary/Fig S2.pdf
- ijms-874497 supplementary/Uploading supplementary/Fig S5.pdf
- ijms-874497 supplementary/Uploading supplementary/FigS3.pdf
- ijms-874497 supplementary/Uploading supplementary/FigS4_scalebar.pdf
- ijms-874497 supplementary/Uploading supplementary/Supplementary information_Proofread.docx
